# Supplementary material for: Nanosecond Pulsed Electric Field Only Transiently Affects the Cellular and Molecular Processes of Leydig Cells
Source: Int J Mol Sci. 2021 Oct 18;22(20):11236. doi: 10.3390/ijms222011236 (PMC8541366; doi:10.3390/ijms222011236)
Supplement: Supplementary file 1 [file ijms-22-11236-s001.zip]

Archive with 2 entries (2 files):
- Kasprzycka at al. Supplementary_Figures.pdf
- Kasprzycka at al. Supplementary_Tables.xlsx
